# Supplementary material for: Aligning Environmental Sustainability, Health Outcomes, and Affordability in Diet Quality: A Systematic Review
Source: Adv Nutr. 2023 Jul 31;14(6):1270–96. doi: 10.1016/j.advnut.2023.07.007 (PMC10721486; doi:10.1016/j.advnut.2023.07.007)
Supplement: Multimedia component2 [file mmc2.xlsx]

## Sheet: Sheet2
Aligning Environmental Sustainability, Health Outcomes and Affordability in Diet Quality: A Systematic Review Supplementary Material File 2

## Sheet: Data Extraction Form
Data Extraction Form
Overview									Outcome 1 Diet Quality					Outcome 2 Environmental Impact					Outcome 3 Health Outcome			Outcome 4 Price Outcome			Additional
Author(s) Name	Year	Country	Title	Study Design	Aim/Objectives	Population descriptions (n, % Males, Age)	Author(s) acknowledged methodological limitations	Author(s) declared conflicts of interest	Dietary Assessment Method	Source of Dietary Data	Diet Quality Metric	Author(s)/Source(s) of Diet Quality Metric	Diet Quality Metric Adherence Score	Environmental Impact Indicator(s)	Author(s)/Source(s) of enviromental impact data	Indicator(s) Functional Unit	System Boundary	Environmental Impact(s) Value(s)	Health Outcome(s)	Unit of Measurement(s)	Data Self-reported (SR) OR Measured (M)	Author(s)/Source(s) of price data	Currency	Price	Backward Reference Searching Completed (Y/N)	Eligible Papers Identified (Y/N)
Perraud et al.,	2023	France	Dietary protein consumption profiles show contrasting impacts on environmental and health indicators	Obs	aimed to analyze the potential alignment between environmental pressures and nutritional/health impacts of the main protein profiles identified in a French representative population.	1,125 participants Male 50.1% Age 39.9 ± 13.2	INCA3 survey was conducted between 2014 and 2015, so diets may have changed since then, and the sample of 1125 individuals that we used is small. However, it is the latest French representative survey to date. The environmental database Agribalyse has also some limitations. For example, the quantification of soil carbon storage and removal is not considered in the calculation of the GHGe. Biodive…	None	3 non-consecutive 24 hour dietary recalls	The third French individual and national food consumption (INCA3) survey 2014–2015	The Literature-Based Adherence Score to the Mediterranean Diet (LAMD) score The Alternative Healthy Eating Index (AHEI-2010) Programme National Nutrition Santé – Guidelines Score 2 (PNNS-GS2)	1. Sofi et al., 2014 2. Chiuve et al., 2012 3. Chaltiel et al., 2019	Profile 1 (Low meat profile) represents consumers with a low protein intake from meat (9 g/day vs. 20.8 g/day in the total population). Profile 2 (Poultry profile) represents people with high intakes of protein from poultry (10.8 g/day vs. 5.3 g/day in the total population), while profile 3 (Fish profile) represents individuals with the highest fish protein intake (9.6 g/day vs. 4.4 g/day in the …	1. GHGE 2. The ozone depletion 3. The photochemical ozone formation 4. Particulate matter 5. The acidification 6. The terrestrial eutrophication. 7. Freshwater eutrophication 8. Marine eutrophication 9 Freshwater ecotoxicity 10. Land use 11. Water use 12. Energy use (fossil fuel use) 13. Metals and minerals use	Agribalyse is a database reporting 14 environmental indicators (Supplemental method 1): greenhouse gas emissions in carbon dioxide equivalent (kg CO2 eq); exposure ionizing radiation in equivalent of kilobecquerels of Uranium 235 (kg U235 eq); photochemical ozone (O3) formation in equivalent of kilograms of non-methane volatile organic compounds (kg NMVOC eq); ozone depletion in equivalent of kil…	1. kg CO2 eq 2. kg CFC-11 eq 3. kg of Non-Methane Volatile Organic Compounds eq 4. kg of PM2.5 emitted. 5. mol H+ eq 6. mol N eq) 7. (kg P eq) 8. (kg N eq) 9. (USEtox model) 10. kg C deficit 11. m3 12. MJ 13. (kg SB eq)	Field-to-plate/cradle-to-plate	GHGe (kg CO2 eq) T 6.4 (3.3) P1 4,6 (1,9) P2 5,6 (2,6) P3 6,6 (3,4) P4 7,7 (4,5) P5 6,4 (2,9) Ionizing radiation (kg U235 eq) T 1.5 (0.5) P1 1,3 (0,2) P2 1,3 (0,3) P3 1,4 (0,4) P4 1,4 (0,5) P5 1,7 (0,4) Ozone depletion (kg CFC-11eq) T 0.6 (1.1) P1 0,4 (1,7) P2 0,6 (2,7) P3 0,7 (3,4) P4 0,5 (4,4) P5 0,6 (3) Photochemical ozone (kg of non-methane volatile organic compounds eq) T 17.2 (9.6) p1 14,6 …	BMI 21.99 ± 3.84 22.93 ± 6.40 22.29 ± 3.26 23.04 ± 3.79 24.15 ± 4.03 25.32 ± 4.68	kg/m2	M	n/a	n/a	n/a	Y	N
Kesse-Guyot et al.,	2022	France	Nutritionally adequate and environmentally respectful diets are possible for different diet groups: an optimized study from the NutriNet-Santé cohort	Obs - optimisation	identify for a spectrum of diets observed in a French cohort study, ranging from meat-rich diets to vegetarian diets, nutritionally adequate diets (by imposing the respect of nutritional constraints) and to compare the optimized diets with the observed situation. Second, we analyzed their environmental pressures and costs.	29,326 participants Male 50% Age 54.5 ± 14.1	restricted to the production stage because postfarm data were not available for the whole organic system. Although the production is the main cause of environmental pressures, it would also be important to consider the pressures up to the plate. In addition, it is well documented that LCA misestimates some ecosystem services in particular for agroecological practices. In particular, nuts were exc…	None	Semi-quantitative organic FFQ	NutriNet-Santé Cohort 2014	Diet Quality Index (cDQI) Programme National Nutrition Santé - Guidelines Score 2 (PNNS-GS2)	1. Keaver et al. 2021 2. Chaltiel et al. 2019	Pescovegetarians were defined as participants consuming <1 g/d of meat but consuming fish. Ovolactovegetarians were those consuming <1 g/d of meat and seafood but consuming eggs, and lactovegetarians those consuming <1 g/d of egg, meat, and seafood but consuming dairy products. Low, medium, and high consumers of meat were defined as those having a total meat intake of <50 g/d, 50–100 g/d, and >10…	1. GHGE 2. cumulative energy demand (CED) 3. land occupation (LO) 4. pReCiPe, a synthetic estimate of overall environmental impact	DIALECTE database developed by Solagro.	1. kg of carbon dioxide equivalents (CO2eq) 2. MJ 3. m2	Cradle-to-farm level (Of note, the upstream processes were included in the assessment such as the production of inputs or energy provision. Conditioning, transport, processing, storage and recycling were excluded from the analysis. This limitation should be considered as relative since most environmental impacts generally occur during the agricultural phase. Some exceptions should be noted such a…	A first model [Model 1 (M1)] was computed under nutritional, epidemiologic, and coproducts constraints only. Thus, the final model (MF) included both constraints, enforcing the cost of the diet and the pReCiPe below the observed values. Values are means ± SDs or optimized values LAC 0.10 ± 0.04 M1 0.12 MF 0.10 OVO 0.12 ± 0.04 M1 0.14 MF 0.12 PES 0.11 ± 0.04 M1 0.13 MF 0.11 LME 0.17 ± 0.07 M1 0.23…	BMI LAC 21.99 ± 3.84 OVO 22.93 ± 6.40 PES 22.29 ± 3.26 LME 23.04 ± 3.79 MME 24.15 ± 4.03 HME 25.32 ± 4.68	kg/m2	SR	Prices data sourced from Kantar Worldpanel Purchase database (2012) and collected from short supply chains by Bioconsom ‘acteurs association members (Autumn 2014 & Spring 2015)	EURO €	A first model [Model 1 (M1)] was computed under nutritional, epidemiologic, and coproducts constraints only. Thus, the final model (MF) included both constraints, enforcing the cost of the diet and the pReCiPe below the observed values. Values are means ± SDs or optimized values Per day LAC 9.04 ± 4.98 M1 7.88 MF 8.13 OVO 8.09 ± 3.81 M1 6.79 MF 7.00 PES 8.94 ± 4.77 M1 6.21 MF 6.58 LME 6.70 ± 2.89…	Y	N
Marty et al.	2022	France	The motivational roots of sustainable diets: Analysis of food choice motives associated to health, environmental and socio-cultural aspects of diet sustainability in a sample of French adults	Obs	analysing whether food choice motives are related to the different aspects of the diet sustainability, characterized as broadly as possible. The underlying hypotheses is that food choice motives are at the root of dietary behaviour and likely to be significantly linked with sustainability indicators; but that such associations could be specific to the considered sustainability indicator.	938 participants Female 78.5% Age 39 ± 12	the added fat component was removed from sPNNS-GS2 calculation which may have led to overestimating the nutritional quality of the diet in our sample. The saturated and unsaturated oils intakes were replaced by saturated and unsaturated fatty acids intakes in EDL-I calculation that may have led to overestimating the deviation from the EAT-Lancet reference diet in our sample. We estimated the envi…	None	FFQ	Pre-registered online survey 2020	Programme National Nutrition Santé - Guidelines Score 2 (PNNS-GS2) EAT-Lancet Diet Index (ELD-I)	1. Chaltiel et al., 2019 2. Kesse-Guyot et al. (2021)	sPNNS-GS2 1.2 ± 2.5 ELD-I -16.0 ± 37.1	GHGE	Agribalyse 3.0 drawn up by the French Agency for Ecological Transition that includes GHGEs values for 2480 food items. The items of the food frequency questionnaire were associated to all the corresponding food items from Agribalyse 3.0. GHGEs of each item of the food frequency questionnaire were calculated as the average GHGEs of individual foods from Agribalyse 3.0 associated to each item.	kg CO2eq/day	Field-to-plate/cradle-to-plate	4.8 ​kg CO2eq/day (SD 2.1)	BMI 24.5 (4.88) [14.9–45.3]	kg/m2	SR	n/a	n/a	n/a	Y	Y (Marty et al. 2022) Short- and Mid-Term Impacts of COVID-19 Outbreak on the Nutritional Quality and Environmental Impact of Diet
Marty et al.	2022	France	Short- and Mid-Term Impacts of COVID-19 Outbreak on the Nutritional Quality and Environmental Impact of Diet	Obs - longitundinal	examine short- (after 1 month) and mid-term (after 1 year) impacts of the COVID-19 outbreak on both the nutritional quality and the environmental impact of diets. As secondary objectives, we aimed to examine short- and mid-term impacts of the COVID-19 outbreak on organic and local food consumption and on food choice motives. As exploratory objectives, we examined the association between short- an…	524 participants Female 79.6% Age 39.5 ± 12.0	FFQs are subjected to recall bias that may have affected dietary data. Our sample was not representative of the French population and included more women and individuals with higher educational level, which constitutes a limitation of our study and limit the generalisability of the results. In addition, only 63% of the participants from the initial survey accepted to complete the follow-up survey…	None	FFQ	Pre-registered online survey 2020-2021	Programme National Nutrition Santé - Guidelines Score 2 (PNNS-GS2)	Chaltiel et al., 2019	Before 1.14 ± 2.49 During 0.88 ± 2.69 Mid-term 1.15 ± 2.58	GHGE	Agribalyse 3.0 drawn up by the French Agency for Ecological Transition that includes GHGE values for 2,480 common food items based on Life Cycle Analyses of food products. The items of the FFQ were associated with all the corresponding food items from Agribalyse 3.0.	kg CO2eq/day kg CO2eq/2,000	Environmental indicator estimations were based on the method of LCA whose scope is "from field to plate". The perimeter of the indicators covers each step of the value chain: agricultural production, transport, processing, packaging, distribution and retailing, preparation at the consumer's level and disposal of packaging.	Before 5.67 ± 1.46 During 5.50 ± 1.40 Mid-term 5.63 ± 1.45	BMI During 24.38 ± 4.92 Mid-term 24.67 ± 5.15	kg/m2	SR	n/a	n/a	n/a	Y	N
Ridoutt et al.,	2022	Australia	Diets with Higher Vegetable Intake and Lower Environmental Impact: Evidence from a Large Australian Population Health Survey	Obs	Examine a subgroup of Australian adult diets characterized by a higher diet-quality score and a lower environmental impact score. Our goal was to assess vegetable intake within this subgroup, and to characterize the food choices related to higher vegetable intake, as well as the implications for nutritional adequacy.	9,341 participants Male 45.8% Age 45.5	results may not be relevant to other regions where food culture differs, and where systems of food production and environmental challenges differ. 24-h dietary-recall process is subject to under-reporting, and although estimates of under-reporting prevalence were applied, these factors were applied uniformly across the data, meaning that it was possible that vegetable intake was marginally overes…	This study was funded in part by Meat and Livestock Australia under grant number D.NRE.2009.	24-hour dietary recall	Australian Health Survey (AHS) 2011-2013	Dietary Guideline Index (DGI)	Golley et al. 2014	Average population score of 42.6 HQLI subgroup 59.2	1. GHGE 2. water-scarcity impact 3. cropland-scarcity 4. Pesticide-toxicity footprint	GHGE: GWP* climate metric which is an adaptation of the GWP100 climate metric designed to express equivalent future warming. With this approach, emissions of long-lived GHGs, such as CO2 and N2O, are treated in the same way. However, emissions of short-lived GHGs, such as methane, are treated differently, whereby the contribution to future warming is determined by the change in rate of emission o…	1. kg CO2-e day-1 2. L-e day-1 3. m2y-e day-1 4. points day-1	Cradle to food producer gate after processing but excluded packaging.	Average population 1. 3.33 kg CO2-e day-1 2. 394 L-e day-1 3. 6.89 m2y-e day-1 4. 25.1 points day-1 HQLI subgroup 1. 1.55 kg CO2-e day-1 2.301 L-e day-1 3. 4.90 m2y-e day-1 4. 16.5 points day-1	BMI for HQLI 38.33 kg/m2 (calculated from population weighted data) BMI for adult population 37.50 kg/m2 (calculated from population weighted data)	kg/m2	M	n/a	n/a	n/a	Y	N
Frehner et al.,	2021	Switzerland	How food choices link sociodemographic and lifestyle factors withsustainability impacts	Obs	investigated how sociodemographic and lifestyle factors relate to different environ-mental and socio-economic impacts of diets. Then, investigated the associations between population characteris-tics and food choices on the one hand, and between population characteristics and sustainability.	2,057 participants Male 45.4% Age 46.1 ± 15.4	although we covered indicators of multiple dimensions of sustainability, the chosen indicators only represent a part of total sustainability. The results of this study therefore depend on the selected indicators, and might look different if different indicators would have been employed. Second, as total food intake per person is limited, food groups that can serve as substitutes for each other ar…	None	2 non-consecutive 24-hour dietary recalls	Swiss National Nutrition Survey (menuCH) 2014-2015	Alternate Healthy Eating Index (AHEI)	Chiuve et al. 2012	Total 43.65 Male 43.00 Female 44.30	1. GHGE 2. Land Occupation (cropland & grassland)	We calculated life cycle assessments with the biophysical mass-flow model SOLm. we employed inventories from Ecoinvent 3. SOLm depicts all mass and nutrient flows in agricultural production that are relevant for the calculation of resource use and emissions. In total, SOLm covers 192 countries, 180 primary crop and 22 primary livestock activities as defined in FAOSTAT, which are further mainly ca…	1. kg CO2eq 2. m2	Cradle-to-point of retail (covering the stages processing and transport)	GWP: 3.25 kg CO2eq CLO: 4.92 m2 GLO: 1.43 m2 The median GWP of women was 3.25 kg CO2eq, of men 3.26 kg CO2eq (almost the same). The median cropland occupation for men was 4.97 m2, for women 4.87 m2. For grassland occupation, it was 1.45 m2 for men and 1.41 for women.	BMI Men in our population was 25.9 (+- 3.9) Women 24.0 (+- 4.7)	kg/m2	M	Online Swiss supermarket (October 2019)	Swiss Franc CHF	9.27 per day	Y	N
Heerschop et al.,	2021	The Netherlands	Can Healthy and Sustainable Dietary Patterns That Fit within Current Dutch Food Habits Be Identified?	Obs	investigated which dietary patterns were present in the study population that might be beneficial for health and the environment.	2,078 participants Male 50.2% Age 51 (31–70)	not all environmental impact indicators are included in the study. An important missing indicator is biodiversity loss. Another limitation is the large amount of non-consumers and the possible misreporting of the self-reported recalls. However, assuming that misreporting is independent of specific food groups, due to the standardization for energy intake, part of the misreporting is corrected for…	None	2 non-consecutive 24-hour dietary recalls	Dutch National Food Consumption Survey (DNFCS) 2012-2016	Dutch Healthy Diet Index 2015 (DHD15-Index)	Looman et al. 2017	Total 59.4 ± 18.6 “High Fruit and Vegetable Dietary Pattern” Q1 HF&V 42.1 ± 13.1 Q4 HF&V 75.6 ± 15.3 “Low Meat Dietary Pattern” Q1 Lmeat 51.5 ± 17.3 Q4 Lmeat 69.5 ± 17.8 “High Dairy, Low Fruit Juices Dietary Pattern” Q1 HD&LFJ 52.2 ± 19.0 Q4 HD&LFJ 67.1 ± 16.9	1. GHGE 2. Blue water use	Life cycle inventories (LCI) representative of the Dutch situation were delivered by Blonk Consultants (Gouda, the Netherlands) for 242 foods and beverages.	1. kg CO2 eq/2000 kcal 2. m3/2000 kcal	Cradle-to-plate. Transport between all phases, except from retail to the consumer was included. Food waste was included by using food group specific percentages for avoidable and unavoidable food losses throughout the food chain. Land use change was included as direct land use change.	GHGE: 4.7kg CO2e/2000 kcal (IQR: 4.02–5.62) BW: 0.13m3/2000 kcal (IQR: 0.10–0.19) “High Fruit and Vegetable Dietary Pattern” Q1 4.26 (SD 3.70–4.98) Q4 5.36 (SD 4.54–6.33) BW Q1 0.09 (SD 0.07–0.11) Q2 0.22 (SD 0.17–0.28) “Low Meat Dietary Pattern” Q1 5.98 (SD 5.20–6.96) Q4 3.78 (SD 3.35–4.22) BW Q1 0.13 (SD 0.10–0.19) Q2 0.14 (SD 0.09–0.20) “High Dairy, Low Fruit Juices Dietary Pattern” Q1 4.52 (S…	BMI 25.5(kg/m2) (IQR: 22.7–29.0) “High Fruit and Vegetable Dietary Pattern” Q1 25.2 (SD 22.2–29.0) Q4 25.6 (SD 22.9–29.4) “Low Meat Dietary Pattern” Q1 27.2 (SD 24.2–30.6) Q4 24.0 (SD 21.7–27.1) “High Dairy, Low Fruit Juices Dietary Pattern” Q1 25.3 (SD 22.7–28.4) Q4 25.9 (SD 23.3–29.5)	kg/m2	SR	n/a	n/a	n/a	Y	N
Kesse-Guyot et al.,	2021	France	Environmental and nutritional analysis of the EAT-Lancet diet at the individual level: insights from the NutriNet-Sante study	Obs	Aimed to explore the link between adherence to the EAT-Lancet diet and associated envi-ronmental impacts considering 3 indicator of pressure and 1 impact while considering farming practices for food production.	29,210 participants Female 75% Age 53.5 ± 14.0	first, our sample was not representative of the general population as theNutriNet-Sante study included voluntary participants, limiting theexternal validation of the results. Second, our life cycle assessmentdid not cover the stages posterior to food production. However,production is one of the major drivers of environmental pressureswithin the food system, although food loss and waste along thes…	None	Semi-quantitative organic FFQ	NutriNet-Santé Cohort 2014	EAT-Lancet Diet Index (ELD-I)	Creation of own score based on Eat Lancet Diet score by Knuppel et al., 2019	EAT-Lancet diet adherence quintiles Q1 <4.35 Q2 [4.35-21.46] Q3 [21.46-37.67] Q4 [37.67-59.74 Q5 >59.74 Q1 -13.24 ± 16.46 Q2 13.29 ± 4.87 Q3 29.38 ± 4.64 Q4 47.81 ± 6.33 Q5 88.85 ± 31.02	1. GHGE 2. Cumulative energy demand 3. Land occupation 4. pReCiPe	Data were derived from the DIALECTE tool (Pointereau et al., 2012) developed by Solagro (Toulouse, France) aiming to measure the environmentalperformance of conventional and organic farms. Data were completed using other data sources. Environmental impacts of 92 conventional and organic raw products wereassessed and converted into food items using economic, cookingand edibility coefficients. Envi…	1. kg of CO2eq/d 2. MJ/d 3. m2/d	Cradle-to-farm level (i.e.without considering post-harvest storage, conditioning and transport since these data were not available for organic farming. It should be however noted that most of the environmental impacts take place during the agricultural production phase)	Mean (95% CI) Model 1 is crude. Model 2 is adjusted for daily energy intake. CED (MJ/d) Model 1 Q1 21.98 (21.79-22.16) Q2 18.31 (18.13-18.50) Q3 16.98 (16.80-17.16) Q4 15.72 (15.53-15.90) Q5 15.16 (14.97-15.34) Model 2 Q1 21.18 (21.05-21.30) Q2 18.13 (18.00-18.25) Q3 17.10 (16.97-17.23) Q4 16.16 (16.04-16.29) Q5 15.58 (15.45-15.71) GHGE (CO2eq/d) Model 1 Q1 6.03 (5.98-6.09) Q2 4.49 (4.43-4.54) Q3…	BMI Q1 25.12 (4.95) Q2 24.62 (4.62) Q3 24.32 (4.65) Q4 23.82 (4.44) Q5 23.13 (4.21)	kg/m2	SR	Prices data sourced from Kantar Worldpanel Purchase database (2012) and collected from short supply chains by Bioconsom ‘acteurs association members (Autumn 2014 & Spring 2015)	EURO €	Q1 7.72 (2.92) Q2 7.38 (2.65) Q3 7.43 (2.73) Q4 7.48 (2.73) Q5 8.53 (3.66) per day	Y	Y (Kesse-Guyot et al. 2022) Sustainability analysis of French dietary guidelines using multiple criteria
Laine et al.,	2021	10 European countries- Denmark, France, Germany, Greece, Italy, The Netherlands, Norway, Spain, Sweden, and the United Kingdom	Co-benefits from sustainable dietary shifts for population and environmental health: an assessment from a large European cohort study	Obs	investigate the associations of dietary greenhouse gas emissions and land use with health outcomes of allcause and cause-specific mortality and cancer incidence rates. Additionally, we used counterfactual intervention models to simulate the effects of dietary interventions to determine the co-benefits of alternative diets.	443,991 Female 71% Age 52 ± 10	dietary questionnaires that are, like any dietary intake assessment, prone to measurement error (eg, under-reporting) and potential misclassification. Additionally, diet was assessed at one time, and although it was validated in a follow-up study,repeated measures might better capture dietary patterns and lifetime greenhouse gas emissions and land use from foods consumed. Moreover, the levels of …	None	Extensive quantitative dietary questionnaires Semi-quantitative organic FFQ Short non-quantitative FFQ Seven-day record 14-day record of hot meals	European Prospective Investigation into Cancer and Nutrition (EPIC) 1991-2000	EAT–Lancet Diet Score	Knuppel et al., 2019	8 (3–13)	1. GHGE 2. Land use	SHARP database a European-wide database for estimating environmental impacts	1. kg CO2 equivalents per kg food per day 2. m² per year per kg food per day.	Cradle-to-plate (food production, packaging, transport, and home preparation)	6·0 kg CO2 equivalents per kg food per day (SD; range) (1·92; 0·68–30·10) average level of land use was 7·2 m² per year per kg food per day (2·72; 0·79–48·40)	BMI 25 (4; 10–78)	kg/m2	M & SR	n/a	n/a	n/a	Y	N
Ridoutt et al.,	2021	Australia	The role of dairy foods in lower greenhouse gas emission and higher diet quality dietary patterns	Obs	assess the prevalence of dairy food intake among higher diet quality and lower GHG emission diets in Australia and within these diets assess the association between level of dairy food intake and adequate intake of a broad range of nutrients.	9,341 participants Male 45.8% Age 45.5	The GHG emission values may appear high relative to other studies based on process-based life cycle assessment. The analysis used 1 day of dietary recall data which is not intended to be representative of usual intake, but rather an indication of consumption across the population at the time of the survey. A limitation of the data is its age with the most recent food trends not captured. The very…	This study was partially funded by Dairy Australia (Southbank, Victoria 3006).	24-hour dietary recall	Australian Health Survey (AHS) 2011-2013	Dietary Guideline Index (DGI)	Golley et al. 2014	Average population score of 42.6 HQLE subgroup 58.7	GHGE	Hendrie et al. 2016. GHG emission factors were developed using a highly disaggregated input–output model of the Australian economy that describes the economy-wide transactions between economic sectors. The model quantifes how demand for specifc goods and services leads to GHG emissions across the economy (i.e. the full supply chain)	kg CO2e/day	Input–output modelling has the advantage of providing a complete assessment of GHG emissions associated with food production, avoiding the truncation errors associated with the application of a system boundary as practiced in process based life cycle assessment. The greenhouse gas emissions factors include the total CO2 equivalents from all sources encompassing the entire life cycle (including th…	Average 19.4 kg CO2e day−1 HQLE subgroup 11.1 kg CO2e day−1	BMI HQLE 39.77 (calculated from population weighted data) adult population 37.50 (calculated from population weighted data)	kg/m2	M	n/a	n/a	n/a	Y	N
Telleria-Aramburu et al.,	2021	Spain	Nutritional quality and carbon footprint of university students’ diets: results from the EHU12/24 study	Obs	evaluate diets in terms of nutritional characteristics and quality from the perspectives of health, greenhouse gas emissions (GHGE) and possible associations with each other in a representative sample of students at a public university.	26,165 participants Male 40.5% Age 20.9 ± 2.1	First, the data on dietary habits were self-reported, which is assumed to introduce some degree of under-reporting, especially in specific groups of the population defined by weight or sex. However, FFQ can provide valid information on intake for a large number of nutrients, and there is no alternative without limitations. Second, in the methodology for analysing GHGE related to dietary habits, w…	None	Short FFQ	EHU12/24 cohort 2014-2017	Healthy Eating Index-2010 (HEI-2010) Mediterranean Diet Score (MDS)	1. Guenther et al. 2013 2. Panagiotakos et al. 2006	Diets in EHU12/24 study were ranked by GHGE (kg eCO2/1000 kcal/d) and divided into quintiles. Those in the lowest quintile of GHGE were defined as low-GHGE diets, whereas those in the top quintile were defined as high-GHGE diets. Low-GHGE diet ( <3.39 kg CO2eq/day); High-GHGE diet (>5.78 kg CO2eq/day) HEI Total 74.48 ± 8.00 Male 73.25 ± 7.95 Female 75.32 ± 7.92 L-GHGE 69.77 ± 7.61 H-GHGE 79.12 ± …	GHGE	A literature review was performed using PubMed to identify articles from 2000 to 2015 that provide data on the quantity of GHGE (from cradle to retail gate), corresponding to each type of food product. Briefly, the data were selected considering geographical proximity; that is, in the case in which we have access to multiple data sets on the same food item, the one with the closest geographical p…	kg eCO2/ day	Cradle-to-grave (including transport from retail to consumer. Regarding ‘food waste’, these values included losses and waste at the household level, that is, inedible fractions of food, cooking loss/gain, and also plate waste).	Total 4.71 (95% CI 4.69, 4.73) Male 5.26 (95% CI 5.23, 5.30) Female 4.34 (95% CI 4.31, 4.36) L-GHGE 2.84 (95% CI 2.83, 2.85) H-GHGE 7.27 (95% CI 7.23, 7.32)	BMI Total 22.3 kg/m2 (22.3, 22.4) Male 23.3 kg/m2 (23.2, 23.3) Female 21.7 kg/m2 (21.6, 21.7) L-GHGE 21.6 (21.5, 21.7) H-GHGE 22.7 (22.6, 22.8) Body Fat Total 14.45 Male 16.1 Female 13.3 L-GHGE 7.0 H-GHGE 15.7 Percentage of participants classified as overweight/obese. Each participant’s BF was classified using the criteria proposed by Bray et al., (1998) (body fat > 33% and 25% for females and ma…	kg/m2 %	M	n/a	n/a	n/a	Y	N
Hobbs et al.,	2020	United Kingdom	Diets containing the highest levels of dairy products are associated with greater eutrophication potential but higher nutrient intakes and lower financial cost in the United Kingdom	Obs	determine the associations between UK diets containing varying levels of dairy products with nutritional adequacy, dietary cost and GHGE, acidifcation and eutrophication potentials.	1,655 participants Male 40.9% Age 42.7 ± 12.5	This study faced a number of limitations, including relying on approximate environmental data collected from a number of diferent sources. There were potential methodological diferences, the limited availability of environmental data for every NDNS food group (particularly for acidifcation and eutrophication potentials) and data were not available for environmental impacts associated with the con…	Authors J.A.L and D.I.G have previously acted as advisors to the Dairy Council. J.A.L and D.I.G have received ‘in kind’ foods from Arla for an MRC funded study.	UK National Diet and Nutrition Survey (NDNS) years 1–4 2008/2009- 2011/2012	3 or 4 day food diary	Alternative Healthy Eating Index (AHEI)	McCullough et al. 2002	Quartiles of dairy product consumption (g/day): 1 (0–96) n=411 2 (97–172) n=410 3 (173–273) n=414 4 (274–1429) n=420 Total 56 (95% CI 55, 56) Qu 1 53 (95% CI 52, 54) Qu 2 56 (95% CI 55, 57) Qu3 57 (95% CI 55, 58) Qu4 58 (95% CI 57, 59)	1. GHG emissions 2. Eutrophication 3. Acidifcation	Data for GHGEs, eutrophication potential and acidifcation potential associated with each of the 136 sub-food groups from the NDNS were collected during the period of June–September 2014, from relevant literature from the UK and other European countries and were cross-referenced with at least one other source to ensure representativeness. Within each NDNS sub-food group, environmental data on the …	1. kg CO2 eqv per day 2. g N eqv per day 3. g SO2 eqv per day	Cradle-to-point of retail	GHGE Total Population 4.1 (4.0–4.1) Q1 3.7 (3.5, 3.8) Q2 3.9 (3.8, 4.0) Q3 4.1 (3.9, 4.2) Q4 4.6 (4.5, 4.8) Euthrophication Total Population 54.0 (52.3–55.7) Q1 46.9 (43.7, 50.0) Q2 50.3 (47.3, 53.4 Q3 53.3 (50.1, 56.4) Q4 65.3 (61.7, 68.9) Acidification Total Population 35.2 (34.4–36.0 Q1 33.3 (31.2, 35.4) Q2 32.9 (31.4, 34.3) Q3 34.4 (33.0, 35.7) Q4 40.0 (38.5, 41.5)	BMI Q1 28 (27, 29) Q2 28 (27, 29) Q3 27 (26, 28) Q4 27 (26, 28) SBP Q1 126 (124, 129) Q2 125 (122, 127) Q3 126 (123, 128) Q4 124 (122, 126) DBP Q1 76 (74, 78) Q2 75 (73, 76) Q3 76 (74, 77) Q4 73 (72, 75) Waist circumference Q1 93 (91, 95) Q2 93 (91, 95) Q3 91 (89, 93) Q4 91 (89, 93) Hip circumference Q1 107 (106, 109) Q2 106 (105, 108) Q3 105 (104, 107) Q4 105 (104, 107) Waist–hip ratio Q1 0.86 (…	kg/m2 mmHg cm mmol/L mg/L %	M	Two online UK supermarkets (June–September 2014 & July 2015)	Pound £	Total population diet cost (£) 5.3 (5.2–5.4) non-adjusted Non-adjusted Q1 5.2 (4.9, 5.4) Q2 5.3 (5.0, 5.5) Q3 5.1 (4.9, 5.4) Q4 5.6 (5.3, 5.8) per day Adjusted age, sex, energy intake Q1 5.8 (5.6–5.9) Q2 5.6 (5.4–5.8) Q3 5.1 (4.9–5.2) Q4 4.7 (4.6–4.9	Y	N
Kesse-Guyot et al.,	2020	France	Sustainability analysis of French dietary guidelines using multiple criteria	Obs	evaluate the associations between various indicators reflecting the dimensions of dietary sustainability (nutrition, environment, economic and sanitary aspects) and long-term health impacts (deaths avoided), and different levels of adherence to the 2017 FBDG.	28,340 participants Male 24.4% Age 49.9 ± 15.9	First, food consumption data were self-reported because no objective measurements for assessment of food consumption are available from large-scale population studies. However, the methods used in dietary surveys have been validated, and organic food consumption as assessed by the organic food frequency questionnaire (Org-FFQ) has previously been found to be negatively associated with certain pes…	None	NutriNet-Santé Cohort 2014	Semi-quantitative organic FFQ	Programme National Nutrition Santé – Guidelines Score 1 (PNNS-GS1) Programme National Nutrition Santé – Guidelines Score 2 (PNNS-GS2)	1. Hercberg et al. 2008 2. Chaltiel et al. 2019	Sex-specific weighted quintiles: modified PNNS-GS1 Cut-off (women) Q1 <6.80 Q2 6.80-<7.80 Q3 7.80-<8.80 Q4 8.80-<9.80 Q5 >9.80 Cut-off (men) Q1 <7.00 Q2 7.00-<7.84 Q3 7.84-<8.80 Q4 8.80-<9.80 Q5 >9.80 Q1 5.5 Q2 7.29 Q3 8.18 Q4 9.09 Q5 10.49 Sex-specific weighted quintiles: PNNS-GS2 Cut-off (women) Q1 <−0.22 Q2 −0.22 to 1.86 Q3 1.86 to 3.53 Q4 3.53 to 5.34 Q5 >5.34 Cut-off (men) Q1 <–2.52 Q2 −2.52…	1. GHG emissions 2. Cumulative energy demand 3. Land occupation 4. pReCiPe	DIALECTE developed by Solagro (Toulouse, France). The DIALECTE database aims to depict French farming systems to evaluate the environmental performance of farms based on >60 raw products. The original database was completed based on other data sources previously listed, to obtain environmental pressure in organic and conventional for 92 raw agricultural products covering the 264 food items. A set…	1.kg CO2-eq/day 2. MJ/day 3. m2/day	Cradle-to-farm level (excluding the stages of conditioning, transport, processing, storage and recycling) (the perimeter of DIALECTE environmental impact assessment included the upstream processes such as the production of inputs or energy provision, while conditioning, transport, processing, storage, and recycling were excluded due to missing information for the organic sector)	PNNS-GS2 Quintiles Energy demand (MJ/d) Q1 20.67 (20.53-20.82) Q2 18.41 (18.28-18.55) Q3 17.19 (17.06-17.32) Q4 16.02 (15.89-16.16) Q5 14.84 (14.71-14.98) GHGE (kgCO2eq/d) Q1 5.47 (5.42-5.53) Q2 4.42 (4.37-4.48) Q3 3.94 (3.88-3.99) Q4 3.42 (3.36-3.47) Q5 2.92 (2.87-2.98) Land occupation (m²/d) Q1 13.59 (13.43-13.75) Q2 11.28 (11.13-11.43) Q3 10.26 (10.11-10.41) Q4 9.08 (8.93-9.23) Q5 8.14 (7.98-8…	Body mass index All values presented are weighted data PNNS-GS2 Quintiles All 24.16 (SD4.59) Q1 25.61 (SD 0.06) Q2 24.79 (SD0.06) Q3 24.19 (SD0.06) Q4 23.89 (SD0.06) Q5 23.18 (SD0.06) All values presented are weighted data PNNS-GS1 Quintiles All 24.16 (SD 4.59) Q1 24.25 (SD 5.69) Q2 24.23 (SD 4.86) Q3 24.14 (SD 4.99) Q5 24.53 (SD 4.65) Q5 24.45 (4.45)	kg/m2	SR	Prices data sourced from Kantar Worldpanel Purchase database (2012) and collected from short supply chains by Bioconsom ‘acteurs association members (Autumn 2014 & Spring 2015)	EURO €	PNNS-GS2 Quintiles Values are energy-adjusted (except energy intake). Q1 7.07 (7.01-7.13) Q2 7.24 (7.18-7.29) Q3 7.36 (7.31-7.41) Q4 7.58 (7.52-7.63) Q5 7.98 (7.92-8.03) PNNS-GS1 Quintiles Q1 6.83 (6.77-6.89) Q2 7.06 (7.00-7.12) Q3 7.28 (7.23-7.34) Q4 7.68 (7.63-7.74) Q5 8.12 (8.07-8.17) PNNS-GS2 Quintiles Values are non-adjusted means ± SEM (standard error of the mean) Q1 8.90 (0.04) Q2 7.80 (0.…	Y	N
Van Bussel et al.,	2020	The Netherlands	Educational differences in healthy, environmentally sustainable and safe food consumption among adults in the Netherlands	Obs	describe the educational differences in healthy, environmentally sustainable and safe food consumption among adults aged 19–69 in the Netherlands.	2,106 participants Male 50.1% Age 19-30 years 21.5% 31–50 years 44.7% 51–69 years 39.9%	We used the mean intake of two 24-h recalls as a measure of dietary intake, which may be subject to day-to-day variation. On the group level, the within-person variation tends to be cancelled out, and only the precision of mean intake estimates is affected. Food consumption was assessed by two 24-h recalls per participant, and on average, energy intake was underreported. The proportion of low rep…	None	Dutch National Food Consumption Survey (DNFCS) 2007–2010	2 non-consecutive 24-hour dietary recalls	Dutch Healthy Diet Index 2015 (DHD15-Index)	Looman et al. 2017	Total 60 (0.34) Male 55 (0.46) Female 65 (0.46) Male Low Ed 53 (1) Male Med Ed 55 (1) Male High Ed 59 (1) Female Low Ed 64 (1) Female Med Ed 65 (1) Female High Ed 69 (1)	GHGE	Linking the values of GHGe per NEVO code (Blonk dataset version 2014) to the food consumption data coded with NEVO codes. The GHGe data were calculated via life cycle assessment (LCA). The LCA took into account the origin of foods as available on the Dutch market (e.g. share of imported foods)(17). In total, 254 food products in the Blonk database were previously extrapolated to 1595 consumed foo…	kg CO2e per day	Cradle-to-grave (Food waste was included by using food group-specific percentages for avoidable and unavoidable food losses throughout the food chain, including the consumer phase)	Weighted for socio-demographic factors, season, day of the week and per age-sex group food consumption data was not adjusted for energy intake. GHGEs Male 4.84 (0.08) Female 3.77 (0.06) Total 4.30 (0.05) MEN Education level: Low Mean GHG 4.92 kg CO2/day Medium Mean GHG 4.80 kg CO2/day High Mean GHG 4.80 kg CO2/day WOMEN Education level: Low Mean GHG 3.75 kg CO2/day Medium Mean GHG 3.77 kg CO2/day…	BMI only weighted for socio-demographic factors Male 26.1 (0.1) Female 26.2 (0.2) Total 26.2 (0.1) MEN Education level: Low 26 Medium 26 High 26 WOMEN Education level: Low 27 Medium 26 High 25	kg/m2	SR	n/a	n/a	n/a	Y	N
Baudry et al.,	2019	France	Improvement of diet sustainability with increased level of organic food in the diet: findings from the BioNutriNet cohort	Obs	the aim of this study, based on observational data, was to compare some sustainability features of diets from consumers with varying levels of organic food.	29,210 participants Female 75% Age 53.5 ± 14.0	The NutriNetSanté cohort is composed of volunteers, necessarily interested in food issues. Although potential selection bias was addressed by using a weighting procedure, this may have been insufficient to fully overcome the bias selection. Another possible consequence is that our analysis may underestimate the “dietary pattern effect.” In particular, the self-reported intake of fruit and vegetab…	None	NutriNet-Santé Cohort 2014	Semi-quantitative organic FFQ	Programme National Nutrition Santé Guideline Score 1 (PNNS-GS1)	Estaquio et al. 2009	Quintiles of proportion of organic food consumption in the diet Q1 0.00 to <0.01 Q2 0.01 to <0.09 Q3 0.09 to <0.25 Q4 0.25 to <0.50 Q5 0.50 to ≤1.00 Total 8.12 (95% CI 8.10, 8.14) Q1 7.80 (95% CI 7.76, 7.84) Q2 8.25 (95% CI 8.21, 8.29) Q3 8.31 (95% CI 8.27, 8.35) Q4 8.60 (95% CI 8.56, 8.64) Q5 8.83 (95% CI 8.79, 8.87)	1. GHGE 2. Cumulative energy demand 3. Land occupation	Environmental data were derived from the French diagnostic tool DIALECTE. DIALECTE is a comprehensive tool developed by Solagro which aims to describe farming systems and to assess the environmental performance of farms using a global approach at the farm scale. To date, the DIALECTE database includes information from 2,086 farms with various agricultural production systems, in particular organic…	1. Kg CO2-eq/day 2. MJ/day 3. m2/day	Cradle-to-farm level (Of note, the upstream processes were included in the assessment such as the production of inputs or energy provision. Conditioning, transport, processing, storage and recycling were excluded from the analysis. This limitation should be considered as relative since most environmental impacts generally stem from ‘the agricultural phase’)	Model 1: unadjusted. Model 2: adjusted for age, gender, and daily energy intake. Total Population (29210) GHGE 1634.14 (1622.40, 1645.89 ) Land 4226.61 (4194.97, 4258.25 ) Energy 6792.18 (6756.99, 6827.37 ) 1. Greenhouse gas emissions (kg CO2-eq/day) Model 1 Q1 5.20 (95% CI 5.13, 5.26) Q2 4.78 (95% CI 4.71, 4.85) Q3 4.67 (95% CI 4.60, 4.74) Q4 4.36 (95% CI 4.28, 4.42) Q5 3.38 (95% CI 3.30, 3.44) …	BMI Model 1: unadjusted. Model 2: adjusted for age, gender, and daily energy intake. Total Mean (95% CI) 24.9467303 (24.8779252, 25.0155354) Model 1 Q1 26.93 (95% CI 26.77, 27.08) Q2 25.60 (95% CI 25.45, 25.75) Q3 24.85 (95% CI 24.70, 25.00) Q4 24.34 (95% CI 24.19, 24.48) Q5 23.04 ((95% CI 22.89, 23.19) Model 2 Q1 27.26 (95% CI 27.11, 27.41) Q2 25.93 (95% CI 25.78, 26.08) Q3 25.13 (95% CI 24.98, …	kg/m2	SR	Prices data sourced from Kantar Worldpanel Purchase database (2012) and collected from short supply chains by Bioconsom ‘acteurs association members (Autumn 2014 & Spring 2015)	EURO €	Model 1: unadjusted. Model 2: adjusted for age, gender, and daily energy intake. Model 1 Q1 7.00 (95% CI 6.92, 7.08) Q2 7.32 (95% CI 7.25, 7.40) Q3 7.60 (95% CI 7.53, 7.68) Q4 8.00 (95% CI 7.92, 8.07) Q5 8.79 (95% CI 8.71, 8.86) Model 2 Q1 7.11 (95% CI 7.03, 7.18) Q2 7.48 (95% CI 7.41, 7.55) Q3 7.77 (95% CI 7.698, 7.85) Q4 8.19 (95% CI 8.11, 8.26) Q5 8.97 (95% CI 8.90, 9.05) per day	Y	N
Biesbroek et al.,	2019	The Netherlands	Are our diets getting healthier and more sustainable? Insights from the European Prospective Investigation into Cancer and Nutrition – Netherlands (EPIC-NL) cohort	Obs - longitundinal	identify differences in dietary quality, dietary greenhouse gas (GHG) emissions and food consumption over 20 years in a Dutch cohort.	8,932 participants Female 79.4% Age (baseline) Males 44 Female 51	Despite the time span of 20 years between the two FFQ, we applied the same data on GHG emissions of foods available in the Netherlands. Consequently, differences in the GHG emissions between the two time points can be directly related to differences in dietary consumption and not to possible changes in production methods or efficiency gains in certain processes. Because of these technological imp…	None	European Prospective Investigation into Cancer and Nutrition – Netherlands (EPIC-NL) Baseline: 1993-1997 Follow-up: 2015	FFQ	Dutch Healthy Diet Index 2015	Looman et al. 2017	Male Baseline 64.8 (95% CI 50, 79.9) Female Baseline 65.2 (95% CI 51, 80) Male Follow-up 71.9 (95% CI 41.9, 97.8) Female Follow-up 73.6 (95% CI 45.3, 99.8)	GHGE	The life-cycle assessment was performed using Life Cycle Inventory (LCI) data (Blonk Consultants, data set version 2016) from Agri-Footprint. These LCI data were representative for the Dutch situation. These LCI data were used as input for life-cycle impact assessments using ReCiPe version 2008 and carried out by the Dutch National Institute for Public Health and the Environment (RIVM).	kg CO2-eq/day	Cradle-to-plate and included all life-cycle stages from production, transport to preparation, and including waste/ losses at all stages. The preparation of foods by consumers was based on the average cooking time for each product and an energy mix representative for the Dutch market. Food waste was included by using food-group-specific percentages for avoidable and unavoidable food losses at all …	Total daily GHG emissions of the diet were respectively 2 and 4 % lower in men (5·82 v. 5·92 kg CO2-eq/person per day and women (4·74 v. 4·94 kg CO2-eq/person per day in 2015 compared with 1993–1997. After adjusting for energy intake, diets of men were associated with a statistically significant 5 % higher GHGE in 2015 compared with diets at baseline when expressed per 4184 kJ (1000 kcal; 2·61 v.…	BMI Men 25.62 (SD 3.18) Women 24.96 (SD3.72) Follow up Mean BMI Men 26.17 (SD3.88) Women 25.68 (SD 4.79)	kg/m2	M	n/a	n/a	n/a	Y	N
Mertens et al.,	2019	The Netherlands	FFQ versus repeated 24-h recalls for estimating diet-related environmental impact	Obs	evaluated the FFQ as a method to estimate environmental impact of individuals’ diets as compared to the 24hR as the individual-level and detailed reference method of dietary assessment. Second, we studied the association between food-based and nutrient-based diet scores based on 24hR and environmental impact based on either 24hR or FFQ with adjustment for random and systematic errors in assessmen…	1,169 participants Male 51.9% Age 53.2 ± 11.5	As there was a strong correlation between measure of environmental impact and protein intake (correlation coefficients between 0.6–0.9), results might to some extent be affected by protein-poor food sources that contributed to diet-related environmental impact with their intake and contribution highly varying by the method of dietary assessment. In addition, methods of dietary assessment to date …	Top Institute Food and Nutrition (TiFN) under Project Agreement number 15SD01 (SHARP-BASIC)	Nutrition Questionnaires plus (NQplus) 2011-2013	2 non-consecutive 24-hour dietary recalls Semi-quantitative FFQ	Dutch Healthy Diet Index 2015	Looman et al. 2017	Total 73.8 ± 15 Male 69.2 ± 14.1 Female 79.4 ± 14.4	1. GHGE 2. Fossil energy use 3. Land use 4. pReCiPe	Environmental impact was calculated based on LCA data from Blonk Consultants, available for 207 foodproducts commonly consumed in the Dutch diet (Blonk Consultants data set version 2016 (Blonk et al. 2011).	1. kg CO2e/day 2. MJ/day 3. LU, in m2*year/day	Cradle to grave, and included production, processing, packaging, transport, storage, preparation, cooking, avoidable waste and unavoidable food waste (inedible parts) at home, and waste incineration.	GHGE, kgCO2e/d Mean Total 3.64 (1.46) Men 3.94 (1.60) Women 3.32 (1.20) FE, MJ/d Mean Total 31.10 (9.20) Men 33.36 (9.83) Women 28.66 (7.77) LU, m2 *year/d Mean Total 4.15 (1.82) Men 4.57 (1.99) Women 3.71 (1.51) pReCiPe Mean Total 0.43 (0.16) Men 0.46 (0.18) Women 0.39 (0.14)	BMI Mean Total 25.6 (3.7) Men 26.2 (3.3) Women 24.9 (3.9)	kg/m2	M	n/a	n/a	n/a	Y	N
Van Bussel et al.,	2019	The Netherlands	Taste profiles of diets high and low in environmental sustainability and health	Obs	describe the taste profiles of the current diet, and diets that were high and low on health and sustainability.	1,380 participants Male 54% Age 53 ± 12	24hRs were used as a measure of dietary intake. This method is subject to day-to-day variation in intake. Therefore, it is not possible to accurately estimate habitual dietary intake for episodically consumed foods, and subsequently habitual taste patterns at the individual level. Nevertheless, on the group level the within-person variation tends to be cancelled out if the population is large eno…	Funded by Top sector Agri&Food and Alpro (grant AF-16507).	Nutrition Questionnaires plus (NQplus)2011-2013	2 non-consecutive 24-hour dietary recalls	Dutch Healthy Diet Index 2015	Looman et al. 2017	Four subgroups were created: 1) high on sustainability, high on health (Shigh-Hhigh, n = 206); 2) high on sustainability, low in health (Shigh-Hlow, n = 114); 3) low on sustainability, high on health (Slow-Hhigh, n = 106); 4) low on sustainability, low on health (Slow-Hlow, n = 188). 1. high on sustainability, indicating a low environmental impact; 2. high on health, indicating a high adherence t…	1.GHGE 2. Land use 3. Fossil energy use (FEU) 4. pReCiPe	Life-cycle assessments (LCA) were performed by Blonk Consultants for 203 food items (Blonk Consultants data set version 2013). Life-cycle assessments (LCA) were performed by Blonk Consultants for 203 food items (Blonk Consultants data set version 2013). In total, 203 food products were analysed using the LCA to value 1273 food products for the present analysis. Extrapolation was used based on ing…	1. kg CO2-equivalents/kg 2. m2*year/kg 3. MJ/kg	Cradle-to-grave (All stages of the supply chain, from production to cooking at the home environment, including wastage of food products were taken into account. Emissions related to incineration of food waste were not taken into account).	GHGE (kg CO2-eq/d) Total 3.7 (1.7) Shigh1/Hhigh 2.6 (0.7) Shigh/Hlow 2.6 (0.8) Slow4/Hhigh 4.7 (1.4) Slow/Hlow 5.5 (2.3) FEU (MJ/kg/d) Total 31.0 (9.2) Shigh1/Hhigh 25.9 (5.9) Shigh/Hlow 24.6 (7.0) Slow4/Hhigh 36.9 (10.0) Slow/Hlow 37.2 (9.7) LU (m2*year/kg/d) Total 4.3 (2.3) Shigh1/Hhigh 2.9 (0.9) Shigh/Hlow 2.9 (1.0) Slow4/Hhigh 5.4 (1.8) Slow/Hlow 6.7 (3.2) pReCiPe-score (points) Total 0.44 (S…	BMI Total 26 (4.0) Shigh1/Hhigh 25 (4) Shigh/Hlow 27 (5) Slow4/Hhigh 25 (3) Slow/Hlow 27 (4)	kg/m2	M	n/a	n/a	n/a	Y	N
Vellinga et al.,	2019	The Netherlands	Greenhouse Gas Emissions and Blue Water Use of Dutch Diets and Its Association with Health	Obs	evaluate the Dutch food consumption patterns for greenhouse gas emission and blue water use according to age and gender, food groups, and consumption moments, and the association with healthiness of diets according to the Dutch Healthy Diet index 2015.	2,078 participants Males 50.2% Age 48 ± 21 (male), 48 ± 21 (female)	The environmental impact was estimated using primary LCA data and extrapolations. Extrapolations can affect the results due to data uncertainty. However, primary LCA data covered 71% of consumed foods and beverages. The remaining contribution of extrapolated LCA data was small and did not influence the ranking of contributing foods in our study. As a result, our LCA data is more complete, which e…	None	Dutch National Food Consumption Survey (DNFCS) 2012–2016	2 non-consecutive 24-hour dietary recalls	Dutch Healthy Diet Index 2015	Looman et al. 2017	Male 51.8 ± 22.4 Female 64.2 ± 23.6	1. GHGE 2. Blue water use.	To calculate the environmental impact throughout the life cycle of foods and beverages, the LCA approach was applied. The LCAs had an attributional approach and hierarchical perspective and were performed following the ISO 14040 and 14044 guidelines. A time horizon of 100 years was used and GHG emissions were recalculated following IPCC-guidelines (2006). Blue water use, indicating the total amou…	1. kg CO2-eq/day 2. m3/day	Cradle till plate were included in the analyses, including phases from primary production, processing, primary packaging, distribution, retail, supermarket, storage, preparation by the consumer (e.g., cooking), and incineration of packaging waste. Transport between all phases, except from retail to the consumer was included. Food waste was included by using food group specific percentages for avo…	GHGE Men mean kg CO2-eq (per day) = 5.98 Men SD kg C02-eq (per day) = 2.6 BW Men mean m3 = 0.16 Men SD m3 = 0.11 GHGE Women mean kg CO2-eq (per day) = 4.58 Women SD kg C02-eq (perday) = 2.02 BW Women mean m3 = 0.15 Women sd m3 = 0.11	BMI for men 26.4 (SD 6.6) BMI for women 26.9 (SD 7.8). Note that for participants aged > 70 BMI is not available.	kg/m2	SR	n/a	n/a	n/a	Y	N
Biesbroek et al.,	2018	The Netherlands	Identification of data-driven Dutch dietary patterns that benefit the environment and are healthy.	Obs	investigate the association between the current Dutch dietary guidelines and their environmental impact (a priori). Secondly, we will investigate which dietary patterns are present in our study population that might be beneficial for health and the environment (hybrid approach).	36,209 participants Female 73.7% Age 48.6 ± 0.1	This cross-sectional analysisof baseline data in our cohort is based on a FFQ which has been administered between 1993 and1997. Dietary habits of our participants have most likely changed over time and thus thepatterns derived in our study may not truly reflect current diets in the Netherlands. During the last 5 years in the Netherlands, the consumption of potatoes, fats and oils, alcoholic bever…	None	European Prospective Investigation into Cancer and Nutrition – Netherlands (EPIC-NL) 1993-1997	FFQ	Dutch Healthy Diet Index 2015	Looman et al. 2017	Plant: plant-based dietary pattern (Q1 high consumption of fries, sugar sweetened beverages, alcoholic beverages, red and processed meat (93g/day); Q4 high consumption of fruits, vegetables (F&V 439g/day), soy products, legumes, cake and pies, and fish) Dairy: dairy-based dietary pattern (Q1 high consumption of coffee and tea (914g/day), sugar sweetened beverages;, cereals, soy products; Q4 high …	GHGE	Blonk Consultants assessed the environmental impact of food items consumed by the Dutch population (Marinussen et al. 2012). As a proxy for environmental impact, greenhouse gas(GHG) emissions were calculated using life cycle assessments (LCA) and expressed askilogram CO2-equivalents per day.We use weighted averages per food group which considers the proportion of imported/Dutch products and diffe…	kg CO2eq/day	Cradle-to-grave (included production, processing, packaging, transport, storage, preparation, cooking, avoidable and unavoidable food waste (inedible parts) at home, and waste incineration.) Food losses during production, retail, transportation, and consumption are taken into account in the LCA models. The impacts of processing this waste (composting, by-products, etc.) are allocated to the produ…	EPIC-NL 4.06 kg CO2-eq/day Plant-based Pattern Q1 4.29 kg C02-eq/day Q4 3.96 kg CO2-eq/day Dairy-based Pattern Q1 3.84 kg C02-eq/day Q4 4.43 kg CO2-eq/day	Body mass index EPIC-NL 25.6 (0.02) Plant-based Pattern Q1 26.3 (0.04) Q4 24.9 (0.04) Dairy-based Pattern Q1 25.6 (0.04) Q4 25.6 (0.04)	kg/m2	M	n/a	n/a	n/a	Y	N
Murakami & Livingstone,	2018	United Kingdom	Greenhouse gas emissions of self-selected diets in the UK and their association withdiet quality: is energy under-reporting aproblem?	Obs	evaluate the GHGE of self-selected diets in the UK andtheir association with measures of diet quality, while tak-ing account of EI under-reporting.	3,502 participants Male 49.2% Age 47.6 ± 17.7	First, because of the limited availability offood-level GHGE data, we obtained the estimates ofdiet-related GHGE from GHGE values for 133 foodgroups, rather than those assigned to individual fooditems (> 2000 in the NDNS). Accordingly, we have likelyunderestimated variation in diet-related GHGE. Never-theless, this strategy is currently the only feasible ap-proach in many epidemiological studies …	None	National Diet and Nutrition Survey (NDNS) 2008/2009 - 2013/2014	4 consecutive food diary	Healthy Diet Indicator (HDI) Mediterranean Diet score (MDS) Dietary Approaches To Stop Hypertension (DASH)	1 Struijk et al. 2014; Huijbregts et al. 1997 2. Struijk et al. 2014; Trichopoulou et al. 2005 3. Fung et al. 2008; Penney et al. 2017	Plausible reporters (EI:EER 0.70–1.43); Under-reporters (EI:EER < 0.70) MDS Total 4.5 ± 1.7 Plausible Reporter 4.6 ± 1.7 Under Reporter 4.3 ± 1.7 DASH Total 24.3 ± 5.2 Plausible Reporter 23.9 ± 5.2 Under Reporter 24.7 ± 5.2 HDI Total 2.3 ± 1.1 Plausible Reporter 2.2 ± 1.2 Under Reporter 2.4 ± 1.1	GHGE	GHGE calculated as the sum of the product of GHGE value of food group and intake of foodgroup. GHGE values of each food group were taken from Green et al. (2015), where values were calculated using life cycle analysis data from the literature, mainly from the UK and Europe.	kg CO2eq/day	Cradle-to-consumer waste (all stages from food production, packing, distribution, storage/refrigeration, transportation (farm-to-outlet and retailer-to-home), food handling/preparation (including trimmings and cooking losses) to consumer waste (including spoilage and plate waste))	All Mean 5.7 (SD 2.1) Plausible reporters Mean 6.3 (SD 2.1) Under-reporters Mean 5.0 (SD 1.8	BMI All Mean 27.4 (SD 5.4) Plausible reporters Mean 26.4 (SD 4.9) Under-reporters Mean 28.6 (SD 5.6)	kg/m2	M	n/a	n/a	n/a	Y	N
Seconda et al.,	2018	France	Comparing nutritional, economic, and environmental performances of diets according to their levels of greenhouse gas emissions	Obs	depict the diets observed in a large sample of adults withdifferent levels of GHGEs in terms of food composition while accounting for the mode of foodproduction. We also compared their nutritional, environmental, and economic characteristics.	34,193 participants Female 75.5% Age 48.1 ± 16.3	Firstly, participants in the study exhibited specific profiles, as they are volunteers in a long-term cohort focusing on nutrition and health. Participants are likely to display healthier behaviors than in general population. This may have led to an underestimation of unhealthy dietary patterns. However, this specific sample provided an interesting large diversity of pro-environmental dietary beh…	None	NutriNet-Santé Cohort 2014	Semi-quantitative organic FFQ	Programme National Nutrition Santé Guideline-Score 1 (PNNS-GS1)	Chauliac et al. 2009	Characteristics by level of greenhouse gas emissions (GHGEs) Q1 (347–816kgCO2eq/year) n=7837 Q2 (891–1190kgCO2eq/year) n=7919 Q3 (1229–1589kgCO2eq/year) n=7238 Q4 (1639–2158kgCO2eq/year) n= 6190 Q5 (2318–4099kgCO2eq/year) n= 5009 Q1 8.39 (95% CI 8.35, 8.43) Q2 8.48 (95% CI 8.45, 8.52) Q3 8.64 (95% CI 8.61, 8.68) Q4 8.28 (95% CI 8.24, 8.32) Q5 7.94 (95% CI 7.89, 7.98)	1. Primary energy consumption 2. Land occupation	A database gathering the environmental indicators associated with the Org-FFQ items accounting for the method of production (conventional or organic) was developed. To do that, we used DIALECTE, a comprehensive tool developed by Solagro (Toulouse, France) (Pointereau et al. 2012) which aims to describe French farming systems and to assess the environmental performance of farms, which contained en…	2. MJ/year 3. m2/year	Cradle-to-farm level (Of note, the upstream processes were included in the assessment such as the production of inputs or energy provision. Conditioning, transport, processing, storage and recycling were excluded from the analysis. This limitation should be considered as relative since most environmental impacts generally occur during the agricultural phase. Some exceptions should be noted such a…	Model 1 - Adjustments for sex, age and energy intake Model 2 - Variables were not normally distributed; a logarithm transformation was used to obtain the results Land occupational (m2/year) Model 1 Q1 1622 (1614–1631) Q2 2659 (2645–2672) Q3 3629 (3610–3648) Q4 4862 (4835–4890) Q5 7676 (7627–7725) Model 2 Q1 1693 (1683–1702) Q2 2714 (2700–2727) Q3 3628 (3609–3646) Q4 4742 (4715–4769) Q5 7188 (7139…	BMI Adjustment for sex, age, and energy intake Q1 23.52 (23.38–23.66) Q2 24.74 (24.6–24.87) Q3 26.01 (25.87–26.14) Q4 25.69 (25.55–25.83) Q5 26.59 (26.43–26.75)	kg/m2	SR	Prices data sourced from Kantar Worldpanel Purchase database (2012) and collected from short supply chains by Bioconsom ‘acteurs association members (Autumn 2014 & Spring 2015)	EURO €	Model 1 - Adjustments for sex, age and energy intake Model 2 - Variables were not normally distributed; a logarithm transformation was used to obtain the results Model 1 Q1 5.81 (5.76–5.85) Q2 6.44 (6.39–6.49) Q3 7.21 (7.16–7.27) Q4 8.26 (8.19–8.33) Q5 10.00 (9.90–10.09) Model 2 Q1 6.89 (6.84–6.93) Q2 6.99 (6.95–7.03) Q3 7.20 (7.16–7.25) Q4 7.47 (7.42–7.52) Q5 7.68 (7.62–7.74) Per day	Y	N
Biesbroek et al.,	2017	The Netherlands	Does a better adherence to dietary guidelines reduce mortality risk and environmental impact in the Dutch sub-cohort of the European Prospective Investigation into Cancer and Nutrition?	Obs	quantified the association between better adherence to these guidelines and dietary environmental impact. Second, we studied the association between adherence to the dietary guidelines and risk of all-cause mortality.	35,031 participants Male 26.1% Age by tertiles of HDI, Males T1 43.5 ± 11.0; T2 43.1 ± 10.9; T3 42.0 ± 11.0, Females T1 51.2 ± 11.6; T2 50.7 ± 11.4; T3 50.5 ± 11. 8; tertiles of DASH score, Males T1 40.8 ± 11.1; T2 43.1 ± 10.8; T3 45.0 ± 10.5, Females T1 47.1 ± 12.3; T2 51.5 ± 11.1; T3 54.4 ± 9.8; tertiles of DHD15-index, Males T1 40.6 ± 11.1; T2 43.0 ± 11.0; T3 44.7 ± 10.5, Females T1 48.5 ± 11.…	Our study assessed dietary intake and its environmental impact only at baseline and only in adults. We assume in our current analyses that both intake and impact are stable. However, a previous study compared the environmental impact of the Dutch diet of 2007/2010 with that of 1997/1998 and observed a 4·9 % lower GHG emission in men and 7·0 % for women because of changing dietary intakes. Accordi…	None	Does a better adherence to dietary guidelines reduce mortality risk and environmental impact in the Dutch sub-cohort of the European Prospective Investigation into Cancer and Nutrition?	FFQ	Healthy Diet Indicator (HDI) Dietary Approaches To Stop Hypertension (DASH) Dutch Healthy Diet Index 2015 (DHD15-index)	1. World Health Organization (2003); Struijk et al. 2014 2. Fung et al. 2008; Struijk et al. 2014 3. Looman et al. 2017	Tertiles of DHD15-Index adherence (Males: T1 ≤59.9; T2 60.0-74.2; T3 ≥74.2; Females: T1 ≤73.7; T2 73.8-86.7; T3 ≥86.7) DHD15-Index Male 67.4 ± 16.3 Female 80.0 ± 14.9 Male T1 49.8 ± 7.7 Male T2 66.9 ± 4.1 Male T3 85.6 ± 9.0 Female T1 63.6 ± 8.1 Female T2 80.3 ± 3.7 Female T3 96.1 ± 7.3 Tertiles of DASH adherence (Males: T1 ≤22; T2 23–26; T3 ≥27; Females: T1 ≤22; T2 23–26; T3 ≥27) DASH Male 24.0 ±…	1. GHGE 2. Land use	Blonk Consultants assessed the environmental impact of food items consumed by the Dutch population. Environmental impact was calculated based on life cycle assessments (LCA). The impact value of a food item is a weighted average of different subtypes of the product, for example, by country of origin, which is based on the Dutch production (for the Dutch market) and Dutch import data.	1. kg CO2 equivalents/day 2. m2 × year/day	Cradle-to-grave (included all steps from production, transport, preparation, to waste).	Men GHGE 4·6 kg CO2-eq/d Land Use 4·4 m2×year/d Women GHGE 3·7 kg CO2-eq/d Land use 3·5 m2×year/d However, when expressed per 4184 kJ (1000 kcal), women’s diets have higher GHG emissions and land use 2·0 kg CO2-eq and 1·9 m2 year Men 1·8 kg CO2-eq and 1·7 m2×year Tertiles of HDI, DASH, DHD15 1. kg GHGE CO2eq/day Men HDI Category 1 4.87 (0.1) Category 2 4.66 (0.1) Category 3 4.42 (0.1) DASH Score …	BMI Total 25.6 Men HDI Category 1 26.0 (3.5) Category 2 25.8 (3.5) Category 3 25.5 (3.4) DASH Category 1 25.9 (3.8) Category 2 25.7 (3.4) Category 3 25.4 (3.4) DHD Category 1 26.0 (3.8) Category 2 25.8 (11.0) Category 3 44.7 (10.5) Women HDI Category 1 25.6 (4.2) Category 2 25.6 (4.1) Category 3 25.4 (4.0) DASH Category 1 25.7 (4.3) Category 2 25.6 (4.0) Category 25.3 (4.0) DHD15 Category 1 25.9 …	kg/m2	M	n/a	n/a	n/a	Y	N
Rosi et al.,	2017	Italy	Environmental impact of omnivorous, ovo-lacto-vegetarian, and vegan diet	Obs	explore the environmental impact of omnivorous, ovo-lacto-vegetarian, and vegan diets in a real-life context of an Italian population; Second, examine the inter-individual variability within each dietary group.	153 participants Females 58.2% Age OMNI 37 ± 9 OVO 39 ± 9 VEG 37 ± 10	A focus on a specifc population, even though participants belong to four geographically distant areas in Italy, and the fact that seasonality, farming and cattle rearing typology, and food production methods were not taken into account for the environmental impact evaluation should be considered the main weaknesses of this study. In addition, the environmental database used presents some intrinsi…	None	Observational multi-centre study across four geographically distant cities in Italy	7 consecutive days weighted food record	Italian Mediterranean Diet Index (IMDI)	Agnoli, C. et al. 2011	Omni 4.0 (3.0) Ovo 6.0 (2.0) Veg 7.0 (2.0)	1. Carbon footprint (CF) 2. Water footprint (WF) 3. Ecological footprint (EF)	Environmental impact analysis was carried out to analyse the degree to which diferences in dietary choices afect the environment by using data calculated according to the LCA methodology, which takes into consideration all phases of food chain. In particular, the environmental impact database of the Barilla Centre for Food and Nutrition was used to evaluate environmental impact of the three dieta…	1. g CO2 eq./day 2. L/day 3. global m2/day	Cradle-to-grave (seven stages in the life cycle of products have been considered: Crop; Farm process; Industrial process; Transport and storage; Consumption; Final disposal).	Carbon Footprint O 3959.3 (975.8) VG 2598.3 (619.0) V 2336.1 (496.8) Water Footprint O 3140.8 (726.5) VG 2304.7 (421.6) V 2455.0 (582.2) Ecological Footprint O 26.0 (5.6) VG 16.1 (3.8) V 14.5 (3.1)	BMI O 22.1 (2.0) VG 21.9 (2.5) V 21.3 (2.2)	kg/m2	M	n/a	n/a	n/a	Y	N
